# Supplementary material for: Maslinic Acid Attenuates Ischemia/Reperfusion Injury-Induced Myocardial Inflammation and Apoptosis by Regulating HMGB1-TLR4 Axis
Source: Front Cardiovasc Med. 2021 Nov 10;8:768947. doi: 10.3389/fcvm.2021.768947 (PMC8631436; doi:10.3389/fcvm.2021.768947)
Supplement: Supplementary file 1 [file Data_Sheet_1.xlsx]

## Sheet: Sheet1
CCK8	1						2							3
blank	0.1532	0.1488	0.1529	0.1597	0.14365		0.0487	0.1077	0.1014	0.0908	0.0902			0.1673	0.1714	0.1679	0.166
C	2.1878	2.3391	2.3296	2.2985	2.204		1.9546	1.9842	1.8654	1.8745				1.4769	1.6545	1.7543	1.6426
I/R	1.1852	1.1842	1.3089	1.2676	1.2771		1.4489	1.1492	1.1504	1.0507				1.0733	1.1121	1.1569	0.9919
MA5	1.5841	1.3891	1.4958	1.3969	1.2983		1.5806	1.3906	1.3492	1.4504				1.363	1.2361	1.2432	1.3545
MA10	1.6643	1.5002	1.7887	1.5866	1.4181		1.5678	1.3837	1.2754	1.4836				1.3167	1.4852	1.4935	1.2417
MA20	1.8104	1.6612	1.7983	1.8893	1.6009		1.5016	1.4842	1.4654	1.5045				1.5453	1.4396	1.3939	1.3403
	1						2							3
blank	0.1407	0.1397	0.143	0.1454	0.1513		0.0922	0.1022	0.1006	0.0909	0.0991			0.1485	0.1783	0.1628	0.1579
MA0	1.7162	1.7309	1.8356	1.6201	1.9432		2.3428	2.4875	2.5541	2.4746				1.5007	1.4401	1.4827	1.4636
MA5	1.8815	1.8451	1.9332	1.8561	1.7367		2.4909	2.3825	2.7785	2.3568				1.3552	1.4724	1.526	1.3736
MA10	1.9842	1.5721	1.8167	1.678	1.7213		2.3596	2.4983	2.7756	2.7455				1.321	1.4529	1.6335	1.601
MA20	1.7582	1.5762	1.8089	1.7912	1.8321		2.5154	2.3928	2.4593	2.3835				1.3223	1.5511	1.4078	1.3225
MA50	1.8211	1.5321	1.6521	1.5941	1.7892		2.1504	2.2504	2.4493	2.2526				1.427	1.4728	1.1791	1.1664
MA100	1.6371	1.4287	1.7238	1.2377	1.6151		2.3087	2.1942	2.0692	2.2478				1.5107	1.4769	1.3477	1.3257
ELISA
in vitro
	IL-1β						IL-6						TNF-α
C1	0.615	0.572	0.599	0.595333	27.6097		0.698	0.721	0.742	0.720333	33.0059		0.615	0.672	0.699	0.662	40.4902
C2	0.505	0.521	0.509	0.511667	19.7505		0.62	0.699	0.602	0.640333	24.9164		0.795	0.641	0.709	0.715	49.8819
C3	0.484	0.481	0.496	0.487	17.7075		0.572	0.555	0.551	0.559333	18.4843		0.764	0.721	0.796	0.760333	58.7524
H/R1	1.005	1.022	1.099	1.042	98.0319		1.223	1.212	1.255	1.23	141.275		1.205	1.202	1.199	1.202	191.514
H/R2	1.057	1.071	1.089	1.07233	104.81		1.121	1.167	1.199	1.16233	119.999		1.157	1.071	1.159	1.129	163.203
H/R3	0.984	0.992	1.005	0.993667	87.8041		1.168	1.209	1.212	1.19633	130.381		1.084	1.192	1.155	1.14367	168.672
5MA-1	0.899	0.872	0.818	0.863	63.52		1.121	1.134	1.158	1.13767	112.846		1.099	1.042	0.998	1.04633	134.376
5MA-2	0.981	0.956	0.945	0.960667	81.2156		1.092	1.078	1.117	1.09567	101.375		1.098	1.126	0.985	1.06967	142.175
5MA-3	0.942	0.941	0.939	0.940667	77.375		1.007	1.045	1.025	1.02567	84.158		1.092	1.164	1.109	1.12167	160.509
10MA-1	0.711	0.757	0.786	0.751333	46.412		0.921	0.911	0.897	0.909667	60.464		0.911	0.907	1.056	0.958	107.18
10MA-2	0.898	0.845	0.846	0.863	63.52		0.999	1.072	1.061	1.044	88.4445		1.048	0.985	1.046	1.02633	127.9
10MA-3	0.733	0.741	0.717	0.730333	43.5468		1.059	1.041	1.082	1.06067	92.4769		1.013	1.081	1.077	1.057	137.909
20MA-1	0.789	0.793	0.801	0.794333	52.6208		0.948	0.956	0.894	0.932667	64.7105		0.859	0.793	0.861	0.837667	75.7516
20MA-2	0.705	0.692	0.689	0.695333	39.0086		0.911	0.898	0.916	0.908333	60.2244		0.885	0.792	0.909	0.862	81.6059
20MA-3	0.648	0.631	0.628	0.635667	31.9351		0.736	0.774	0.731	0.747	36.1289		0.958	0.888	0.998	0.948	104.327
	IL-1β						IL-6						TNF-α
H/R1	1.271	1.268	1.219	1.25267	108.024		1.321	1.359	1.302	1.32733	163.912		1.405	1.399	1.387	1.397	188.636
H/R2	1.311	1.347	1.289	1.31567	124.014		1.332	1.395	1.326	1.351	170.13		1.367	1.372	1.401	1.38	182.17
H/R3	1.298	1.284	1.266	1.28267	115.453		1.212	1.277	1.243	1.244	144.641		1.452	1.478	1.425	1.45167	210.674
20	0.782	0.793	0.805	0.793333	31.2845		0.815	0.821	0.809	0.815	88.9189		0.991	0.954	1.009	0.984667	76.0755
20	0.914	0.898	0.972	0.928	47.2447		0.646	0.601	0.603	0.616667	71.9102		1.128	1.094	1.141	1.121	104.035
20	0.995	1.067	0.981	1.01433	60.1362		0.801	0.785	0.779	0.788333	86.6843		1.169	1.205	1.179	1.18433	119.869
HMGB1	1.11	1.109	1.085	1.10133	75.4272		1.299	1.221	1.207	1.24233	144.294		1.358	1.369	1.371	1.366	176.979
HMGB1	1.196	1.204	1.231	1.21033	98.0998		0.987	1.001	0.975	0.987667	105.286		1.352	1.333	1.329	1.338	166.954
HMGB1	1.147	1.139	1.161	1.149	84.8443		1.087	1.099	1.113	1.09967	119.443		1.206	1.189	1.266	1.22033	129.757
in vivo	IL-1β						IL-6						TNF-α
S1	0.813	0.803	0.861	0.825667	57.4413		1.111	1.133	1.162	1.13533	112.185		1.425	1.472	1.409	1.43533	301.381
S2	0.997	0.968	0.924	0.963	81.6712		1.056	1.009	0.994	1.01967	82.7885		1.407	1.371	1.359	1.379	272.026
S3	0.915	0.956	0.932	0.934333	76.1825		1.156	1.181	1.178	1.17167	122.788		1.321	1.302	1.295	1.306	236.715
I/R1	1.523	1.529	1.547	1.533	245.661		1.617	1.628	1.609	1.618	316.822		1.936	1.952	1.859	1.91567	634.261
I/R2	1.691	1.674	1.623	1.66267	299.644		1.711	1.737	1.702	1.71667	378.148		1.901	1.871	1.959	1.91033	629.685
I/R3	1.583	1.532	1.571	1.562	257.142		1.682	1.665	1.693	1.68	354.485		1.831	1.862	1.813	1.83533	567.546
5MA-1	1.453	1.421	1.422	1.432	208.242		1.455	1.472	1.499	1.47533	240.791		1.839	1.842	1.803	1.828	561.69
5MA-2	1.521	1.492	1.502	1.505	234.892		1.589	1.591	1.575	1.585	297.945		1.765	1.783	1.732	1.76	509.208
5MA-3	1.318	1.325	1.321	1.32133	171.642		1.618	1.575	1.623	1.60533	309.482		1.701	1.732	1.682	1.705	469.121
10MA-1	1.231	1.237	1.277	1.24833	149.897		1.531	1.577	1.548	1.552	279.858		1.761	1.757	1.733	1.75033	502.011
10MA-2	1.422	1.396	1.413	1.41033	200.721		1.522	1.535	1.529	1.52867	267.536		1.725	1.704	1.739	1.72267	481.77
10MA-3	1.298	1.286	1.251	1.27833	158.609		1.409	1.423	1.452	1.428	218.659		1.615	1.628	1.598	1.61367	407.072
20MA-1	1.104	1.095	1.091	1.09667	110.452		1.396	1.404	1.399	1.39967	206.111		1.672	1.698	1.653	1.67433	447.666
20MA-2	1.313	1.289	1.258	1.28667	161.084		1.308	1.327	1.302	1.31233	170.599		1.591	1.589	1.619	1.59967	398.047
20MA-3	1.001	1.049	1.027	1.02567	94.4977		1.441	1.465	1.428	1.44467	226.283		1.542	1.428	1.511	1.49367	333.778
cardiac enzymes
LDH						LDH					CK-MB
in vitro						in vivo					in vivo
C	97	43	57	80		276	356	378	522		537	602	625	883
I/R	197	253	172	200		4561	3124	3229	2723		3223	1931	2548	2851
MA5	143	207	132	151		3161	1925	2549	2369		1541	1762	1912	2473
MA10	172	159	128	119		1779	2429	1741	1057		897	1587	1018	1330
MA20	82	151	110	105		1751	1925	799	1054		712	1762	967	1038
Molecular docking simulation
Molecule Information
Molecule ID		MOL005559
Molecule name		Maslinic acid
Pubchem Cid		73659
CAS		4373-41-5
2YRQ
Molecule	Chains	Sequence Length	Organism	Details	Image
High mobility group protein B1（HMGB1）	A	173	Homo sapiens	Mutation(s): 0
				Gene Names: HMGB1, HMG1
light microscope							Immunofluorescence staining
C							C
H/R							H/R
MA5							MA5
MA10							MA10
MA20							MA20
HE									Tunel
S									S
I/R									I/R
MA5									MA5
MA10									MA10
MA20									MA20
Flow Cytometry
									myocardial infarct size
S
I/R
MA5
MA10
										S		I/R	MA5		MA10	MA20
MA20
Western blot analysis
in vitro												TLR4
Bax
Bcl2												MyD88
caspase-3												HMGB1
GAPDH												β-actin
IκBα												p65
P-IκBα												P-p65
in vivo
Bax
Bcl2
caspase-3
GAP
